# Supplementary material for: Radiographic and Demographic Factors Associated with Syndesmotic Screw Breakage in Ankle Fractures
Source: J Clin Med. 2026 Mar 31;15(7):2647. doi: 10.3390/jcm15072647 (PMC13072896; doi:10.3390/jcm15072647)
Supplement: Supplementary file 1 [file jcm-15-02647-s001.zip]

Archive with 1 entries (1 files):
- jcm-4181328-supplementary.pdf
